# Supplementary material for: Noninvasive prognostication of hepatocellular carcinoma based on cell-free DNA methylation
Source: PLoS One. 2025 Apr 25;20(4):e0321736. doi: 10.1371/journal.pone.0321736 (PMC12026916; doi:10.1371/journal.pone.0321736)
Supplement: S2 Table — (CSV) [file pone.0321736.s006.csv]

	chromosome	start	end	probe	gene	gene name	genomic feature
chr1:1061584-1061648	chr1	1061584	1061648	cg25973293
chr1:2245870-2245896	chr1	2245870	2245896	cg13850019			Promoter/Enhancer
chr1:4715394-4715526	chr1	4715394	4715526	cg04027805	ENSG00000196581	AJAP1	Promoter/Enhancer
chr1:28286798-28286890	chr1	28286798	28286890	cg13804316	ENSG00000158156	XKR8	Promoter/Enhancer
chr1:33351917-33352001	chr1	33351917	33352001	cg11189532	ENSG00000121905	HPCA	Promoter/Enhancer
chr1:68697253-68697419	chr1	68697253	68697419	cg19246266	ENSG00000116729	WLS	Promoter/Enhancer
chr1:101701733-101701842	chr1	101701733	101701842	cg20740769	ENSG00000225938	RP4-575N6.4	Promoter/Enhancer
chr1:106623467-106623625	chr1	106623467	106623625	cg03009158	ENSG00000230932,ENSG00000237480	RP5-947P14.2,RP5-947P14.1	Body
chr1:113257272-113257311	chr1	113257272	113257311	cg21417510	ENSG00000155367	PPM1J	Promoter/Enhancer
chr1:116711048-116711103	chr1	116711048	116711103	cg27527108	ENSG00000310413		Promoter/Enhancer
chr1:162531087-162531156	chr1	162531087	162531156	cg07030052	ENSG00000259788	RP11-359K18.3	Promoter/Enhancer
chr1:246952341-246952407	chr1	246952341	246952407	cg03596016	ENSG00000227953,ENSG00000223519	RP11-439E19.3,RP11-439E19.8	Promoter/Enhancer
chr10:131454227-131454305	chr10	131454227	131454305	cg00149734	ENSG00000170430	MGMT	Body
chr10:135087303-135087518	chr10	135087303	135087518	cg16102283	ENSG00000151651	ADAM8	Promoter/Enhancer
chr11:1979858-1979895	chr11	1979858	1979895	cg12587618	ENSG00000214026	MRPL23	Promoter/Enhancer
chr11:34937756-34937792	chr11	34937756	34937792	cg11058730	ENSG00000149089,ENSG00000110435	APIP,PDHX	Promoter/Enhancer
chr11:60929148-60929204	chr11	60929148	60929204	cg25890275			Promoter/Enhancer
chr11:64875966-64876073	chr11	64875966	64876073	cg09236819	ENSG00000149823	VPS51	Body
chr11:65546914-65547050	chr11	65546914	65547050	cg11751213	ENSG00000254470,ENSG00000175827	AP5B1,AP001266.1	Promoter/Enhancer
chr11:66616184-66616270	chr11	66616184	66616270	cg08924969	ENSG00000173599	PC	Promoter/Enhancer
chr11:115375669-115375719	chr11	115375669	115375719	cg26647139	ENSG00000182985	CADM1	Promoter/Enhancer
chr11:118443618-118443661	chr11	118443618	118443661	cg04590843	ENSG00000118096,ENSG00000095139	IFT46,ARCN1	Promoter/Enhancer
chr12:24715415-24715632	chr12	24715415	24715632	cg06867829	ENSG00000255864	RP11-444D3.1	Promoter/Enhancer
chr12:27091800-27091950	chr12	27091800	27091950	cg17061853	ENSG00000111790	FGFR1OP2	Promoter/Enhancer
chr12:54345659-54345725	chr12	54345659	54345725	cg02387326
chr12:58026115-58026291	chr12	58026115	58026291	cg24193855	ENSG00000135454	B4GALNT1	Promoter/Enhancer
chr12:115106750-115106893	chr12	115106750	115106893	cg03900474			Promoter/Enhancer
chr12:120241900-120241987	chr12	120241900	120241987	cg03339668	ENSG00000122966	CIT	Promoter/Enhancer
chr12:121838039-121838161	chr12	121838039	121838161	cg01474481	ENSG00000170633	RNF34	Promoter/Enhancer
chr13:113647537-113647588	chr13	113647537	113647588	cg17545853	ENSG00000126217	MCF2L	Body
chr13:113678908-113678983	chr13	113678908	113678983	cg23884690	ENSG00000126217	MCF2L	Body
chr14:24701624-24701746	chr14	24701624	24701746	cg07519822	ENSG00000129559,ENSG00000100938,ENSG00000129559,ENSG00000100938	NEDD8,GMPR2,NEDD8,GMPR2	Promoter/Enhancer
chr14:24701624-24701746	chr14	24701624	24701746	cg16461345	ENSG00000129559,ENSG00000100938,ENSG00000129559,ENSG00000100938	NEDD8,GMPR2,NEDD8,GMPR2	Promoter/Enhancer
chr14:55226989-55227098	chr14	55226989	55227098	cg21115727	ENSG00000020577	SAMD4A	Body
chr14:69864907-69865052	chr14	69864907	69865052	cg05978187	ENSG00000100632,ENSG00000029364	ERH,SLC39A9	Promoter/Enhancer
chr14:75894371-75894461	chr14	75894371	75894461	cg07469408	ENSG00000259319,ENSG00000140044	RP11-293M10.6,JDP2	Promoter/Enhancer
chr14:103590168-103590229	chr14	103590168	103590229	cg10367412	ENSG00000185215	TNFAIP2	Promoter/Enhancer
chr15:31508807-31508944	chr15	31508807	31508944	cg15916554	ENSG00000259448	RP11-16E12.1	Promoter/Enhancer
chr15:40728338-40728407	chr15	40728338	40728407	cg05199503	ENSG00000298434		Promoter/Enhancer
chr15:43029414-43029439	chr15	43029414	43029439	cg04630879	ENSG00000246283	TTBK2-AS1	Promoter/Enhancer
chr15:96873950-96874107	chr15	96873950	96874107	cg08370996	ENSG00000185551	NR2F2	Promoter/Enhancer
chr16:671234-671388	chr16	671234	671388	cg06219301	ENSG00000197562	RAB40C	Body
chr16:929853-930125	chr16	929853	930125	cg01402068	ENSG00000103227	LMF1	Body
chr16:1600880-1601214	chr16	1600880	1601214	cg02730055	ENSG00000131634,ENSG00000187535	TMEM204,IFT140	Promoter/Enhancer
chr16:2136713-2136843	chr16	2136713	2136843	cg04262392	ENSG00000103197	TSC2	Body
chr16:3211480-3211530	chr16	3211480	3211530	cg05982460
chr16:4588388-4588496	chr16	4588388	4588496	cg16577002	ENSG00000089486	CDIP1	Promoter/Enhancer
chr16:12995984-12996063	chr16	12995984	12996063	cg04557544	ENSG00000237515	SHISA9	Promoter/Enhancer
chr16:22218066-22218119	chr16	22218066	22218119	cg09349940	ENSG00000103319	EEF2K	Promoter/Enhancer
chr16:27781107-27781246	chr16	27781107	27781246	cg26923045	ENSG00000047578	KIAA0556	Body
chr16:30195291-30195459	chr16	30195291	30195459	cg08160619	ENSG00000102879,ENSG00000261416	CORO1A,RP11-455F5.5	Promoter/Enhancer
chr16:30596506-30596707	chr16	30596506	30596707	cg00966098	ENSG00000197162	ZNF785	Promoter/Enhancer
chr16:57025896-57026030	chr16	57025896	57026030	cg05723552	ENSG00000140853	NLRC5	Promoter/Enhancer
chr16:57787132-57787354	chr16	57787132	57787354	cg02219147	ENSG00000140854	KATNB1	Body
chr16:75569441-75569528	chr16	75569441	75569528	cg27232078	ENSG00000260092	RP11-77K12.7	Promoter/Enhancer
chr16:77823072-77823359	chr16	77823072	77823359	cg08026818	ENSG00000171724	VAT1L	Promoter/Enhancer
chr16:88545455-88545601	chr16	88545455	88545601	cg08478121	ENSG00000179588	ZFPM1	Body
chr16:89346385-89346437	chr16	89346385	89346437	cg11051669	ENSG00000167522	ANKRD11	Body
chr16:89650486-89650526	chr16	89650486	89650526	cg06278461	ENSG00000178773	CPNE7	Body
chr16:89976009-89976288	chr16	89976009	89976288	cg07725925	ENSG00000141002,ENSG00000267048	TCF25,RP11-566K11.7	Body
chr17:1637067-1637266	chr17	1637067	1637266	cg22656126	ENSG00000167716,ENSG00000262791	WDR81,RP11-961A15.1	Body
chr17:4712455-4712525	chr17	4712455	4712525	cg09853822	ENSG00000129219	PLD2	Body
chr17:4934636-4934976	chr17	4934636	4934976	cg10706642	ENSG00000305306
chr17:6347147-6347378	chr17	6347147	6347378	cg23465990			Promoter/Enhancer
chr17:17698997-17699276	chr17	17698997	17699276	cg26953153	ENSG00000108557	RAI1	Body
chr17:18024832-18024994	chr17	18024832	18024994	cg01591405	ENSG00000091536	MYO15A	Body
chr17:19883442-19883597	chr17	19883442	19883597	cg15193133	ENSG00000302336		Promoter/Enhancer
chr17:20059131-20059260	chr17	20059131	20059260	cg16859924	ENSG00000128487	SPECC1	Promoter/Enhancer
chr17:28618893-28618947	chr17	28618893	28618947	cg17111795	ENSG00000108578	BLMH	Promoter/Enhancer
chr17:40761365-40761530	chr17	40761365	40761530	cg20954110	ENSG00000141699	FAM134C	Promoter/Enhancer
chr17:43111556-43111636	chr17	43111556	43111636	cg18176312	ENSG00000172992	DCAKD	Body
chr17:43246839-43247039	chr17	43246839	43247039	cg03874026	ENSG00000168517,ENSG00000267288	HEXIM2,RP13-890H12.2	Promoter/Enhancer
chr17:43298725-43298872	chr17	43298725	43298872	cg11775528	ENSG00000267121,ENSG00000184922	CTD-2020K17.1,FMNL1	Promoter/Enhancer
chr17:47653956-47654064	chr17	47653956	47654064	cg03470841	ENSG00000182575,ENSG00000250310	NXPH3,RP5-1029K10.4	Promoter/Enhancer
chr17:73285454-73285630	chr17	73285454	73285630	cg17944940	ENSG00000125454	SLC25A19	Promoter/Enhancer
chr17:76794725-76794854	chr17	76794725	76794854	cg25479692	ENSG00000055483	USP36	Body
chr17:77982399-77982706	chr17	77982399	77982706	cg14497491	ENSG00000167291	TBC1D16	Body
chr17:80189275-80189440	chr17	80189275	80189440	cg25804541	ENSG00000141526	SLC16A3	Promoter/Enhancer
chr18:31803384-31803627	chr18	31803384	31803627	cg24248713	ENSG00000101746,ENSG00000267746	NOL4,RP11-379L18.1	Promoter/Enhancer
chr18:47901550-47901646	chr18	47901550	47901646	cg12376941	ENSG00000154839	SKA1	Promoter/Enhancer
chr19:1014283-1014486	chr19	1014283	1014486	cg00588559	ENSG00000182087	TMEM259	Body
chr19:1237834-1237893	chr19	1237834	1237893	cg23991721	ENSG00000099625	C19orf26	Promoter/Enhancer
chr19:2115425-2115525	chr19	2115425	2115525	cg24369271	ENSG00000065000	AP3D1	Body
chr19:2810504-2810562	chr19	2810504	2810562	cg07648048	ENSG00000172009	THOP1	Body
chr19:3112498-3112747	chr19	3112498	3112747	cg09280070	ENSG00000088256	GNA11	Body
chr19:6739232-6739279	chr19	6739232	6739279	cg08565675	ENSG00000125733	TRIP10	Promoter/Enhancer
chr19:10420195-10420409	chr19	10420195	10420409	cg20630690	ENSG00000220201,ENSG00000267673,ENSG00000167807	ZGLP1,FDX1L,CTD-2369P2.10	Promoter/Enhancer
chr19:14583174-14583398	chr19	14583174	14583398	cg02782369	ENSG00000160951	PTGER1	Promoter/Enhancer
chr19:15483953-15483991	chr19	15483953	15483991	cg02473889	ENSG00000105127	AKAP8	Body
chr19:18047181-18047276	chr19	18047181	18047276	cg02925948	ENSG00000007080	CCDC124	Body
chr19:36035866-36036029	chr19	36035866	36036029	cg03124313	ENSG00000105679,ENSG00000236144	GAPDHS,AD000090.2	Promoter/Enhancer
chr19:48675082-48675322	chr19	48675082	48675322	cg17522445	ENSG00000185453	C19orf68	Promoter/Enhancer
chr19:52800535-52800794	chr19	52800535	52800794	cg23275673	ENSG00000269102,ENSG00000198464	CTD-2525I3.5,ZNF480	Promoter/Enhancer
chr19:56652036-56652169	chr19	56652036	56652169	cg20099147	ENSG00000167685	ZNF444	Promoter/Enhancer
chr2:6913299-6913410	chr2	6913299	6913410	cg11661042
chr2:55496358-55496406	chr2	55496358	55496406	cg27235690	ENSG00000085760	MTIF2	Promoter/Enhancer
chr2:61991420-61991522	chr2	61991420	61991522	cg21904595	ENSG00000289855		Promoter/Enhancer
chr2:70417837-70417887	chr2	70417837	70417887	cg06692315	ENSG00000115998	C2orf42	Promoter/Enhancer
chr2:127826082-127826198	chr2	127826082	127826198	cg05157961	ENSG00000136717	BIN1	Body
chr2:133175173-133175390	chr2	133175173	133175390	cg19309079	ENSG00000183840	GPR39	Promoter/Enhancer
chr2:158454100-158454111	chr2	158454100	158454111	cg18061904	ENSG00000123612	ACVR1C	Promoter/Enhancer
chr2:239974231-239974563	chr2	239974231	239974563	cg13393809	ENSG00000068024	HDAC4	Promoter/Enhancer
chr2:240043206-240043381	chr2	240043206	240043381	cg13090969	ENSG00000068024	HDAC4	Body
chr20:22567431-22567561	chr20	22567431	22567561	cg26137868
chr20:42219617-42219721	chr20	42219617	42219721	cg13297007	ENSG00000101052	IFT52	Promoter/Enhancer
chr20:61560300-61560435	chr20	61560300	61560435	cg02133557	ENSG00000101191	DIDO1	Promoter/Enhancer
chr20:62477779-62477891	chr20	62477779	62477891	cg01492470			Promoter/Enhancer
chr21:38377914-38378037	chr21	38377914	38378037	cg12564962
chr21:43240421-43240726	chr21	43240421	43240726	cg14282798	ENSG00000141956	PRDM15	Body
chr21:45926951-45927061	chr21	45926951	45927061	cg20398123	ENSG00000235890,ENSG00000175894	TSPEAR-AS1,TSPEAR	Body
chr22:19137207-19137330	chr22	19137207	19137330	cg21384203	ENSG00000063515	GSC2	Promoter/Enhancer
chr22:35792267-35792614	chr22	35792267	35792614	cg11472297
chr22:41865068-41865243	chr22	41865068	41865243	cg04467208	ENSG00000100412	ACO2	Promoter/Enhancer
chr22:50242428-50242499	chr22	50242428	50242499	cg15219689
chr3:12949522-12949850	chr3	12949522	12949850	cg21408848	ENSG00000144711	IQSEC1	Body
chr3:28390794-28391071	chr3	28390794	28391071	cg11356290	ENSG00000206559	ZCWPW2	Promoter/Enhancer
chr3:43731841-43732099	chr3	43731841	43732099	cg13606015	ENSG00000160746,ENSG00000011198	ANO10,ABHD5	Promoter/Enhancer
chr3:51977254-51977430	chr3	51977254	51977430	cg27227100	ENSG00000041880	PARP3	Promoter/Enhancer
chr3:136537781-136537879	chr3	136537781	136537879	cg13383019	ENSG00000168917	SLC35G2	Promoter/Enhancer
chr3:148916600-148916714	chr3	148916600	148916714	cg24876069	ENSG00000047457	CP	Promoter/Enhancer
chr3:156878504-156878605	chr3	156878504	156878605	cg24408817	ENSG00000163660	CCNL1	Promoter/Enhancer
chr3:184104403-184104656	chr3	184104403	184104656	cg16822365	ENSG00000090539,ENSG00000145191	CHRD,EIF2B5	Body
chr4:961471-961517	chr4	961471	961517	cg07007312	ENSG00000145214	DGKQ	Body
chr4:961652-961670	chr4	961652	961670	cg22718636	ENSG00000145214	DGKQ	Body
chr4:26805927-26806250	chr4	26805927	26806250	cg08818094
chr4:79472836-79472875	chr4	79472836	79472875	cg26919459	ENSG00000138772	ANXA3	Promoter/Enhancer
chr4:128886775-128886850	chr4	128886775	128886850	cg03586029	ENSG00000164073,ENSG00000164074	MFSD8,C4orf29	Promoter/Enhancer
chr4:140004733-140004829	chr4	140004733	140004829	cg08838260	ENSG00000109381	ELF2	Promoter/Enhancer
chr5:891107-891282	chr5	891107	891282	cg07367113	ENSG00000028310	BRD9	Promoter/Enhancer
chr5:891280-891452	chr5	891280	891452	cg07148743	ENSG00000028310	BRD9	Promoter/Enhancer
chr5:39074779-39074833	chr5	39074779	39074833	cg26062174	ENSG00000289196		Promoter/Enhancer
chr5:54831031-54831186	chr5	54831031	54831186	cg24108724	ENSG00000298357		Promoter/Enhancer
chr5:66300382-66300588	chr5	66300382	66300588	cg11831286	ENSG00000069020	MAST4	Promoter/Enhancer
chr5:68665753-68665941	chr5	68665753	68665941	cg09169615	ENSG00000085231,ENSG00000152942	TAF9,RAD17	Promoter/Enhancer
chr5:154070320-154070437	chr5	154070320	154070437	cg05191217
chr5:172385762-172385822	chr5	172385762	172385822	cg16662989	ENSG00000204758,ENSG00000037241	CTC-308K20.1,RPL26L1	Promoter/Enhancer
chr5:180017133-180017329	chr5	180017133	180017329	cg00480161	ENSG00000161055	SCGB3A1	Promoter/Enhancer
chr6:30153713-30153814	chr6	30153713	30153814	cg12439388	ENSG00000234127	TRIM26	Body
chr6:31047731-31048061	chr6	31047731	31048061	cg01020037
chr6:43197273-43197329	chr6	43197273	43197329	cg16169375			Promoter/Enhancer
chr6:56708621-56708726	chr6	56708621	56708726	cg12152867	ENSG00000151914	DST	Promoter/Enhancer
chr6:117996469-117996526	chr6	117996469	117996526	cg19657320	ENSG00000289372		Promoter/Enhancer
chr6:160426925-160426989	chr6	160426925	160426989	cg12625139	ENSG00000268257,ENSG00000197081	AIRN,IGF2R	Body
chr7:2749563-2749618	chr7	2749563	2749618	cg15847926	ENSG00000174945	AMZ1	Body
chr7:32535116-32535359	chr7	32535116	32535359	cg06627557	ENSG00000105778	AVL9	Promoter/Enhancer
chr7:97857305-97857615	chr7	97857305	97857615	cg01023808	ENSG00000205356	TECPR1	Body
chr7:99691690-99691834	chr7	99691690	99691834	cg03265037	ENSG00000166508,ENSG00000208036	MCM7,MIR106B	Promoter/Enhancer
chr7:108095836-108095913	chr7	108095836	108095913	cg05466901	ENSG00000091129	NRCAM	Promoter/Enhancer
chr7:117513059-117513134	chr7	117513059	117513134	cg05951860	ENSG00000077063	CTTNBP2	Promoter/Enhancer
chr8:335507-335564	chr8	335507	335564	cg03745316
chr8:6407811-6407998	chr8	6407811	6407998	cg23706836	ENSG00000091879,ENSG00000147316	ANGPT2,MCPH1	Body
chr8:22423610-22423673	chr8	22423610	22423673	cg25654652	ENSG00000120896,ENSG00000254230	SORBS3,RP11-582J16.3	Promoter/Enhancer
chr8:23261688-23261732	chr8	23261688	23261732	cg07352539	ENSG00000134013,ENSG00000197217	LOXL2,ENTPD4	Promoter/Enhancer
chr8:103250509-103250790	chr8	103250509	103250790	cg13448378	ENSG00000048392	RRM2B	Promoter/Enhancer
chr8:105235696-105235725	chr8	105235696	105235725	cg01779771	ENSG00000176406	RIMS2	Promoter/Enhancer
chr8:144950737-144950962	chr8	144950737	144950962	cg11469769	ENSG00000227184	EPPK1	Promoter/Enhancer
chr9:130229969-130230076	chr9	130229969	130230076	cg13495025	ENSG00000148356	LRSAM1	Body
chr9:133884080-133884361	chr9	133884080	133884361	cg22367771			Promoter/Enhancer
chr9:140111169-140111501	chr9	140111169	140111501	cg05337637	ENSG00000188566	NDOR1	Promoter/Enhancer
