# Supplementary material for: Noninvasive prognostication of hepatocellular carcinoma based on cell-free DNA methylation
Source: PLoS One. 2025 Apr 25;20(4):e0321736. doi: 10.1371/journal.pone.0321736 (PMC12026916; doi:10.1371/journal.pone.0321736)
Supplement: S3 Table — (CSV) [file pone.0321736.s007.csv]

Gene	Regulation	Probe	Meth_Status	Gene_name	prognosis-favorable	prognosis-unfavorable	Chr	Pos	Genomic_feature
ENSG00000007080	Not Significant	cg02925948	Hypo-methylated	CCDC124	NA	0.0001684	chr19	18047264	Body
ENSG00000011198	Not Significant	cg13606015	Hyper-methylated	ABHD5	NA	0.06128	chr3	43732015	Promoter/Enhancer
ENSG00000020577	Downregulated	cg21115727	Hypo-methylated	SAMD4A	0.1456	NA	chr14	55227008	Body
ENSG00000028310	Not Significant	cg07367113	Hypo-methylated	BRD9	NA	5.88e-07	chr5	891207	Promoter/Enhancer
ENSG00000029364	Not Significant	cg05978187	Hypo-methylated	SLC39A9	0.05498	NA	chr14	69864930	Promoter/Enhancer
ENSG00000037241	Not Significant	cg16662989	Hyper-methylated	RPL26L1	NA	0.002036	chr5	172385810	Promoter/Enhancer
ENSG00000041880	Not Significant	cg27227100	Hypo-methylated	PARP3	0.4128	NA	chr3	51977385	Promoter/Enhancer
ENSG00000047457	Not Significant	cg24876069	Hypo-methylated	CP	NA	0.1058	chr3	148916713	Promoter/Enhancer
ENSG00000047578	Not Significant	cg26923045	Hypo-methylated	KATNIP	NA	0.02722	chr16	27781225	Body
ENSG00000048392	Not Significant	cg13448378	Hypo-methylated	RRM2B	NA	0.05513	chr8	103250761	Promoter/Enhancer
ENSG00000055483	Downregulated	cg25479692	Hypo-methylated	USP36	NA	0.002501	chr17	76794726	Body
ENSG00000063515	Upregulated	cg21384203	Hyper-methylated	GSC2	NA	NA	chr22	19137222	Promoter
ENSG00000065000	Not Significant	cg24369271	Hypo-methylated	AP3D1	NA	0.0009225	chr19	2115524	Body
ENSG00000068024	Not Significant	cg13393809	Hypo-methylated	HDAC4	NA	0.0003056	chr2	239974467	Promoter
ENSG00000069020	Downregulated	cg11831286	Hypo-methylated	MAST4	0.09009	NA	chr5	66300433	Promoter/Enhancer
ENSG00000077063	Downregulated	cg05951860	Hyper-methylated	CTTNBP2	NA	0.07378	chr7	117513101	Promoter/Enhancer
ENSG00000085231	Downregulated	cg09169615	Hypo-methylated	AK6	NA	0.0009541	chr5	68665848	Promoter/Enhancer
ENSG00000085760	Not Significant	cg27235690	Hyper-methylated	MTIF2	NA	0.009758	chr2	55496390	Promoter/Enhancer
ENSG00000088256	Not Significant	cg09280070	Hypo-methylated	GNA11	NA	0.0004855	chr19	3112648	Body
ENSG00000089486	Not Significant	cg16577002	Hypo-methylated	CDIP1	NA	0.3482	chr16	4588414	Promoter/Enhancer
ENSG00000090539	Downregulated	cg16822365	Hypo-methylated	CHRD	0.2875	NA	chr3	184104518	Body
ENSG00000091129	Upregulated	cg05466901	Hyper-methylated	NRCAM	NA	0.004471	chr7	108095863	Promoter/Enhancer
ENSG00000091536	Downregulated	cg01591405	Hypo-methylated	MYO15A	0.0008322	NA	chr17	18024867	Body
ENSG00000091879	Upregulated	cg23706836	Hyper-methylated	ANGPT2	NA	6.36e-05	chr8	6407997	Body
ENSG00000095139	Not Significant	cg04590843	Hyper-methylated	ARCN1	NA	2.97e-05	chr11	118443660	Promoter/Enhancer
ENSG00000099625	Not Significant	cg23991721	Hypo-methylated	CBARP	NA	1.54e-05	chr19	1237877	Promoter/Enhancer
ENSG00000100412	Not Significant	cg04467208	Hypo-methylated	ACO2	NA	0.03986	chr22	41865075	Promoter/Enhancer
ENSG00000100632	Not Significant	cg05978187	Hypo-methylated	ERH	NA	7.89e-05	chr14	69864930	Promoter/Enhancer
ENSG00000100938	Not Significant	cg16461345	Hypo-methylated	GMPR2	0.3238	NA	chr14	24701665	Promoter/Enhancer
ENSG00000101052	Not Significant	cg13297007	Hypo-methylated	IFT52	NA	3.3e-06	chr20	42219703	Promoter/Enhancer
ENSG00000101191	Downregulated	cg02133557	Hyper-methylated	DIDO1	NA	0.009921	chr20	61560434	Promoter/Enhancer
ENSG00000101746	Downregulated	cg24248713	Hyper-methylated	NOL4	0.01564	NA	chr18	31803615	Promoter/Enhancer
ENSG00000102879	Not Significant	cg08160619	Hypo-methylated	CORO1A	0.01985	NA	chr16	30195318	Promoter/Enhancer
ENSG00000103197	Not Significant	cg04262392	Hyper-methylated	TSC2	NA	0.02042	chr16	2136746	Body
ENSG00000103227	Not Significant	cg01402068	Hypo-methylated	LMF1	0.00524	NA	chr16	930028	Body
ENSG00000103319	Not Significant	cg09349940	Hyper-methylated	EEF2K	NA	0.1396	chr16	22218118	Promoter/Enhancer
ENSG00000105127	Not Significant	cg02473889	Hypo-methylated	AKAP8	NA	0.04132	chr19	15483990	Body
ENSG00000105679	Upregulated	cg03124313	Hyper-methylated	GAPDHS	NA	NA	chr19	36036028	Promoter/Enhancer
ENSG00000105778	Not Significant	cg06627557	Hypo-methylated	AVL9	NA	0.005142	chr7	32535165	Promoter/Enhancer
ENSG00000108557	Not Significant	cg26953153	Hypo-methylated	RAI1	NA	0.003018	chr17	17699213	Body
ENSG00000108578	Not Significant	cg17111795	Hyper-methylated	BLMH	NA	0.003911	chr17	28618907	Promoter/Enhancer
ENSG00000109381	Downregulated	cg08838260	Hyper-methylated	ELF2	NA	0.1493	chr4	140004785	Promoter/Enhancer
ENSG00000110435	Not Significant	cg11058730	Hyper-methylated	PDHX	NA	0.003563	chr11	34937778	Promoter/Enhancer
ENSG00000111790	Downregulated	cg17061853	Hypo-methylated	FGFR1OP2	NA	0.004369	chr12	27091905	Promoter/Enhancer
ENSG00000115998	Not Significant	cg06692315	Hyper-methylated	C2orf42	NA	0.1922	chr2	70417854	Promoter/Enhancer
ENSG00000116729	Not Significant	cg19246266	Hyper-methylated	WLS	NA	0.005411	chr1	68697366	Promoter/Enhancer
ENSG00000118096	Downregulated	cg04590843	Hyper-methylated	IFT46	0.1069	NA	chr11	118443660	Promoter/Enhancer
ENSG00000120896	Downregulated	cg25654652	Hyper-methylated	SORBS3	0.02514	NA	chr8	22423633	Promoter/Enhancer
ENSG00000121905	Downregulated	cg11189532	Hyper-methylated	HPCA	NA	0.009082	chr1	33351946	Promoter
ENSG00000122966	Upregulated	cg03339668	Hyper-methylated	CIT	NA	3.61e-06	chr12	120241957	Promoter/Enhancer
ENSG00000123612	Downregulated	cg18061904	Hyper-methylated	ACVR1C	0.1005	NA	chr2	158454110	Promoter
ENSG00000125454	Downregulated	cg17944940	Hyper-methylated	SLC25A19	NA	1.21e-07	chr17	73285520	Promoter/Enhancer
ENSG00000125733	Downregulated	cg08565675	Hyper-methylated	TRIP10	NA	0.006725	chr19	6739268	Promoter/Enhancer
ENSG00000126217	Downregulated	cg17545853	Hypo-methylated	MCF2L	0.07066	NA	chr13	113647549	Body
ENSG00000128487	Not Significant	cg16859924	Hypo-methylated	SPECC1	0.1206	NA	chr17	20059137	Promoter/Enhancer
ENSG00000129219	Not Significant	cg09853822	Hypo-methylated	PLD2	NA	0.003849	chr17	4712456	Body
ENSG00000129559	Downregulated	cg07519822	Hypo-methylated	NEDD8	NA	0.00183	chr14	24701654	Promoter/Enhancer
ENSG00000131634	Not Significant	cg02730055	Hypo-methylated	TMEM204	0.0004757	NA	chr16	1600926	Promoter/Enhancer
ENSG00000134013	Not Significant	cg07352539	Hyper-methylated	LOXL2	NA	0.01424	chr8	23261720	Promoter/Enhancer
ENSG00000135454	Upregulated	cg24193855	Hyper-methylated	B4GALNT1	NA	3.73e-05	chr12	58026149	Promoter/Enhancer
ENSG00000136717	Not Significant	cg05157961	Hypo-methylated	BIN1	NA	0.0306	chr2	127826149	Body
ENSG00000138772	Downregulated	cg26919459	Hyper-methylated	ANXA3	0.0417	NA	chr4	79472874	Promoter/Enhancer
ENSG00000140044	Downregulated	cg07469408	Hyper-methylated	JDP2	0.02988	NA	chr14	75894384	Promoter/Enhancer
ENSG00000140853	Not Significant	cg05723552	Hypo-methylated	NLRC5	0.1051	NA	chr16	57026029	Promoter/Enhancer
ENSG00000140854	Not Significant	cg02219147	Hypo-methylated	KATNB1	NA	0.0003925	chr16	57787148	Body
ENSG00000141002	Downregulated	cg07725925	Hyper-methylated	TCF25	NA	0.2724	chr16	89976287	Body
ENSG00000141526	Downregulated	cg25804541	Hypo-methylated	SLC16A3	NA	1.19e-07	chr17	80189381	Promoter/Enhancer
ENSG00000141699	Not Significant	cg20954110	Hypo-methylated	RETREG3	NA	0.01528	chr17	40761372	Promoter/Enhancer
ENSG00000141956	Not Significant	cg14282798	Hypo-methylated	PRDM15	NA	0.0004222	chr21	43240484	Body
ENSG00000144711	Not Significant	cg21408848	Hypo-methylated	IQSEC1	NA	0.05604	chr3	12949849	Body
ENSG00000145191	Not Significant	cg16822365	Hypo-methylated	EIF2B5	NA	3.38e-08	chr3	184104518	Body
ENSG00000145214	Not Significant	cg07007312	Hyper-methylated	DGKQ	NA	0.3367	chr4	961505	Body
ENSG00000147316	Not Significant	cg23706836	Hyper-methylated	MCPH1	NA	0.01138	chr8	6407997	Body
ENSG00000148356	Not Significant	cg13495025	Hypo-methylated	LRSAM1	0.1642	NA	chr9	130230056	Body
ENSG00000149089	Not Significant	cg11058730	Hyper-methylated	APIP	NA	0.0001994	chr11	34937778	Promoter/Enhancer
ENSG00000149823	Not Significant	cg09236819	Hypo-methylated	VPS51	NA	0.09721	chr11	64876055	Body
ENSG00000151651	Downregulated	cg16102283	Hypo-methylated	ADAM8	NA	0.05586	chr10	135087497	Promoter/Enhancer
ENSG00000151914	Downregulated	cg12152867	Hyper-methylated	DST	0.05781	NA	chr6	56708725	Promoter/Enhancer
ENSG00000152942	Not Significant	cg09169615	Hypo-methylated	RAD17	NA	0.007753	chr5	68665848	Promoter/Enhancer
ENSG00000154839	Upregulated	cg12376941	Hypo-methylated	SKA1	NA	9.6e-08	chr18	47901635	Promoter/Enhancer
ENSG00000155367	Not Significant	cg21417510	Hyper-methylated	PPM1J	0.03547	NA	chr1	113257283	Body
ENSG00000158156	Not Significant	cg13804316	Hyper-methylated	XKR8	NA	0.006249	chr1	28286884	Promoter/Enhancer
ENSG00000160746	Not Significant	cg13606015	Hyper-methylated	ANO10	NA	0.000319	chr3	43732015	Promoter/Enhancer
ENSG00000160951	Not Significant	cg02782369	Hyper-methylated	PTGER1	0.0239	NA	chr19	14583279	Promoter/Enhancer
ENSG00000161055	Downregulated	cg00480161	Hypo-methylated	SCGB3A1	0.007874	NA	chr5	180017227	Promoter
ENSG00000163660	Downregulated	cg24408817	Hyper-methylated	CCNL1	NA	0.003156	chr3	156878512	Promoter/Enhancer
ENSG00000164073	Not Significant	cg03586029	Hyper-methylated	MFSD8	NA	0.1184	chr4	128886849	Promoter/Enhancer
ENSG00000164074	Downregulated	cg03586029	Hyper-methylated	ABHD18	NA	0.182	chr4	128886849	Promoter/Enhancer
ENSG00000166508	Upregulated	cg03265037	Hyper-methylated	MCM7	NA	0.0002177	chr7	99691720	Promoter/Enhancer
ENSG00000167291	Not Significant	cg14497491	Hyper-methylated	TBC1D16	NA	0.001053	chr17	77982477	Body
ENSG00000167522	Not Significant	cg11051669	Hypo-methylated	ANKRD11	NA	0.0006389	chr16	89346436	Body
ENSG00000167685	Downregulated	cg20099147	Hypo-methylated	ZNF444	NA	0.01324	chr19	56652066	Promoter/Enhancer
ENSG00000167716	Downregulated	cg22656126	Hyper-methylated	WDR81	NA	0.2015	chr17	1637206	Body
ENSG00000168517	Downregulated	cg03874026	Hypo-methylated	HEXIM2	NA	0.097	chr17	43246982	Promoter/Enhancer
ENSG00000168917	Not Significant	cg13383019	Hyper-methylated	SLC35G2	NA	1.16e-05	chr3	136537856	Promoter/Enhancer
ENSG00000170430	Not Significant	cg00149734	Hypo-methylated	MGMT	0.0001537	NA	chr10	131454304	Body
ENSG00000170633	Not Significant	cg01474481	Hypo-methylated	RNF34	NA	6.72e-08	chr12	121838152	Promoter/Enhancer
ENSG00000171724	Not Significant	cg08026818	Hyper-methylated	VAT1L	NA	0.002386	chr16	77823221	Promoter/Enhancer
ENSG00000172009	Downregulated	cg07648048	Hypo-methylated	THOP1	0.09353	NA	chr19	2810561	Body
ENSG00000172992	Not Significant	cg18176312	Hypo-methylated	DCAKD	NA	0.07573	chr17	43111632	Body
ENSG00000173599	Not Significant	cg08924969	Hypo-methylated	PC	NA	0.297	chr11	66616227	Promoter
ENSG00000174945	Downregulated	cg15847926	Hypo-methylated	AMZ1	NA	0.02015	chr7	2749597	Body
ENSG00000175894	Upregulated	cg20398123	Hypo-methylated	TSPEAR	0.00792	NA	chr21	45926961	Body
ENSG00000176406	Upregulated	cg01779771	Hypo-methylated	RIMS2	NA	0.02021	chr8	105235715	Promoter/Enhancer
ENSG00000178773	Not Significant	cg06278461	Hypo-methylated	CPNE7	NA	0.1825	chr16	89650504	Body
ENSG00000179588	Not Significant	cg08478121	Hyper-methylated	ZFPM1	NA	0.124	chr16	88545571	Body
ENSG00000182087	Not Significant	cg00588559	Hypo-methylated	TMEM259	NA	0.0277	chr19	1014481	Body
ENSG00000182575	Upregulated	cg03470841	Hypo-methylated	NXPH3	NA	0.1972	chr17	47654034	Promoter/Enhancer
ENSG00000182985	Not Significant	cg26647139	Hyper-methylated	CADM1	0.002749	NA	chr11	115375714	Promoter/Enhancer
ENSG00000183840	Not Significant	cg19309079	Hypo-methylated	GPR39	NA	0.008541	chr2	133175311	Promoter/Enhancer
ENSG00000184922	Downregulated	cg11775528	Hyper-methylated	FMNL1	0.2008	NA	chr17	43298763	Promoter/Enhancer
ENSG00000185215	Downregulated	cg10367412	Hypo-methylated	TNFAIP2	NA	0.005522	chr14	103590195	Promoter/Enhancer
ENSG00000185453	Upregulated	cg17522445	Hyper-methylated	ZSWIM9	NA	2.35e-05	chr19	48675153	Promoter/Enhancer
ENSG00000185551	Not Significant	cg08370996	Hypo-methylated	NR2F2	NA	0.3383	chr15	96874031	Promoter/Enhancer
ENSG00000187535	Not Significant	cg02730055	Hypo-methylated	IFT140	NA	0.005267	chr16	1600926	Promoter/Enhancer
ENSG00000188566	Not Significant	cg05337637	Hypo-methylated	NDOR1	NA	0.005891	chr9	140111188	Promoter
ENSG00000196581	Downregulated	cg04027805	Hyper-methylated	AJAP1	NA	0.0257	chr1	4715479	Promoter/Enhancer
ENSG00000197081	Not Significant	cg12625139	Hyper-methylated	IGF2R	NA	0.007324	chr6	160426951	Body
ENSG00000197162	Downregulated	cg00966098	Hypo-methylated	ZNF785	NA	0.000254	chr16	30596551	Promoter/Enhancer
ENSG00000197217	Downregulated	cg07352539	Hyper-methylated	ENTPD4	NA	0.02001	chr8	23261720	Promoter/Enhancer
ENSG00000197562	Not Significant	cg06219301	Hypo-methylated	RAB40C	NA	0.0001182	chr16	671340	Body
ENSG00000198464	Not Significant	cg23275673	Hyper-methylated	ZNF480	NA	0.02012	chr19	52800709	Promoter/Enhancer
ENSG00000205356	Not Significant	cg01023808	Hypo-methylated	TECPR1	NA	0.02494	chr7	97857492	Body
ENSG00000206559	Not Significant	cg11356290	Hyper-methylated	ZCWPW2	0.0653	NA	chr3	28390998	Promoter/Enhancer
ENSG00000214026	Downregulated	cg12587618	Hypo-methylated	MRPL23	0.2402	NA	chr11	1979879	Promoter/Enhancer
ENSG00000220201	Downregulated	cg20630690	Hypo-methylated	ZGLP1	NA	0.1177	chr19	10420301	Promoter
ENSG00000234127	Upregulated	cg12439388	Hypo-methylated	TRIM26	NA	0.2022	chr6	30153799	Body
ENSG00000237515	Upregulated	cg04557544	Hyper-methylated	SHISA9	NA	5.9e-05	chr16	12996046	Promoter/Enhancer
ENSG00000254470	Not Significant	cg11751213	Hypo-methylated	AP5B1	NA	0.01291	chr11	65547023	Promoter/Enhancer
ENSG00000267673	Downregulated	cg20630690	Hypo-methylated	FDX2	NA	0.001024	chr19	10420301	Promoter
